# Supplementary material for: Tunable 3D optohydrodynamic torques from optical phase gradient–driven colloidal assemblies
Source: Sci Adv. 2026 Feb 11;12(7):eaec6957. doi: 10.1126/sciadv.aec6957 (PMC12893283; doi:10.1126/sciadv.aec6957)
Supplement: Supplementary file 2 — Movies S1 to S6 [file sciadv.aec6957_movies_s1_to_s6.zip]

Archive with 6 entries (6 files):
- aec6957_movie_s1.avi
- aec6957_movie_s2.avi
- aec6957_movie_s3.avi
- aec6957_movie_s4.avi
- aec6957_movie_s5.avi
- aec6957_movie_s6.avi
